# Supplementary material for: Evaluation of the Toxicity Potential of the Metabolites of Di-Isononyl Phthalate and of Their Interactions with Members of Family 1 of Sulfotransferases—A Computational Study
Source: Molecules. 2023 Sep 21;28(18):6748. doi: 10.3390/molecules28186748 (PMC10536557; doi:10.3390/molecules28186748)
Supplement: Supplementary file 1 [file molecules-28-06748-s001.zip]

Archive with 1 entries (1 files):
- molecules-2612402-supplementary.pdf
